# Supplementary material for: A new species of Rana from the Dabie Mountains in eastern China (Anura, Ranidae)
Source: Zookeys. 2017 Dec 21;(724):135–53. doi: 10.3897/zookeys.724.19383 (PMC5769725; doi:10.3897/zookeys.724.19383)
Supplement: XML Treatment for Rana dabieshanensis [file zookeys.724.19383-treatment1.xml]

<!DOCTYPE tp:taxon-treatment
  PUBLIC "-//TaxonX//DTD Taxonomic Treatment Publishing DTD v0 20100105//EN" "tax-treatment-NSO.dtd">
<tp:taxon-treatment xmlns:tp="http://www.plazi.org/taxpub"><tp:treatment-meta><kwd-group><label>Taxon classification</label><kwd><named-content xmlns:xlink="http://www.w3.org/1999/xlink" content-type="kingdom">Animalia</named-content></kwd><kwd><named-content xmlns:xlink="http://www.w3.org/1999/xlink" content-type="order">Anura</named-content></kwd><kwd><named-content xmlns:xlink="http://www.w3.org/1999/xlink" content-type="family">Ranidae</named-content></kwd></kwd-group><mixed-citation publication-type="journal"><person-group><name><surname>Wang</surname><given-names>Chencheng</given-names></name><name><surname>Qian</surname><given-names>Lifu</given-names></name><name><surname>Zhang</surname><given-names>Chenling</given-names></name><name><surname>Guo</surname><given-names>Weibo</given-names></name><name><surname>Pan</surname><given-names>Tao</given-names></name><name><surname>Wu</surname><given-names>Jun</given-names></name><name><surname>Wang</surname><given-names>Hui</given-names></name><name><surname>Zhang</surname><given-names>Baowei</given-names></name></person-group><article-title>A new species of <italic><tp:taxon-name><tp:taxon-name-part taxon-name-part-type="genus" reg="Rana">Rana</tp:taxon-name-part></tp:taxon-name></italic> from the Dabie Mountains in eastern China (<tp:taxon-name><tp:taxon-name-part taxon-name-part-type="order">Anura</tp:taxon-name-part></tp:taxon-name>, <tp:taxon-name><tp:taxon-name-part taxon-name-part-type="family">Ranidae</tp:taxon-name-part></tp:taxon-name>)</article-title><source>Zookeys</source><day>21</day><month>12</month><year>2017</year><volume>2017</volume><issue>724</issue><fpage>135</fpage><lpage>153</lpage><pub-id pub-id-type="doi">10.3897/zookeys.724.19383</pub-id></mixed-citation></tp:treatment-meta><tp:nomenclature><tp:taxon-name>
              <tp:taxon-name-part taxon-name-part-type="genus" reg="Rana">Rana</tp:taxon-name-part>
              <tp:taxon-name-part taxon-name-part-type="species" reg="dabieshanensis">dabieshanensis</tp:taxon-name-part>
              <object-id xmlns:xlink="http://www.w3.org/1999/xlink" content-type="zoobank" xlink:type="simple">http://zoobank.org/B2595A92-AD54-433B-9F0A-C05DF5E68336</object-id>
            </tp:taxon-name><tp:taxon-status xmlns:xlink="http://www.w3.org/1999/xlink" xlink:type="simple">sp. n.</tp:taxon-status></tp:nomenclature><tp:treatment-sec sec-type="Holotype" id="SECID0E3CCI"><title>Holotype.</title><p>Specimen AHU2016R001, an adult male (Figures <xref ref-type="fig" rid="F3">3</xref>, <xref ref-type="fig" rid="F4">4</xref>) from the Yaoluoping National Nature Reserve, Yuexi County, Anhui Province, China (<named-content xmlns:xlink="http://www.w3.org/1999/xlink" content-type="dwc:verbatimCoordinates" xlink:type="simple"><named-content content-type="geo-json" specific-use="{&#34;type&#34;:&#34;Point&#34;,&#34;coordinates&#34;:[116.069967,30.971367]}" id="NCID0ENDCI" xlink:type="simple">30°58'16.92"N, 116°04'11.88"E</named-content></named-content>, elevation 1150 m a.s.l.) (Fig. <xref ref-type="fig" rid="F1">1</xref>), leg. Lifu Qian, 8 August, 2016.</p><fig id="F3" position="float" orientation="portrait"><label>Figure 3.</label><caption><p>Dorsal (<bold>A</bold>) and lateral view (<bold>B</bold>) of the holotype (AHU2016R001, male) of <italic><tp:taxon-name><tp:taxon-name-part taxon-name-part-type="genus" reg="Rana">Rana</tp:taxon-name-part> <tp:taxon-name-part taxon-name-part-type="species" reg="dabieshanensis">dabieshanensis</tp:taxon-name-part></tp:taxon-name></italic> sp. n. in life.</p></caption><graphic xmlns:xlink="http://www.w3.org/1999/xlink" xlink:href="zookeys-724-135-g003.jpg" position="float" orientation="portrait" xlink:type="simple" id="oo_175584.jpg"/></fig></tp:treatment-sec><tp:treatment-sec sec-type="Paratypes" id="SECID0ESECI"><title>Paratypes.</title><p>Seven males: AHU2016R002, AHU2016R003, AHU2016R004, AHU2016R005, AHU2016R006, AHU2016R007 and AHU2016R008, collected from the same locality as the holotype by Chencheng Wang between 15 and 20 August 2015. Two adult females, AHU2016R009 and AHU2016R010 collected by Lifu Qian at the same locality and time as the holotype.</p></tp:treatment-sec><tp:treatment-sec sec-type="diagnosis" id="SECID0EXECI"><title>Diagnosis.</title><p>The new species is assigned to the genus <italic><tp:taxon-name><tp:taxon-name-part taxon-name-part-type="genus" reg="Rana">Rana</tp:taxon-name-part></tp:taxon-name></italic> based on the morphological characteristics typical for this genus, including the possession of a prominent dorsolateral folds, dark temporal mask, and a body that is counter-shaded in various shades of brown. The species can be distinguished from its congeners by the following combination of morphological characteristics: (1) comparatively large body size (<abbrev xmlns:xlink="http://www.w3.org/1999/xlink" xlink:title="snout-vent length, from tip of snout to vent" id="ABBRID0EEFCI" xlink:type="simple">SVL</abbrev> 50.9–62.8 mm in males, N = 8 and females 53.0–68.3 mm, N = 2); (2) snout obtusely pointed in lateral view; (3) temporal fold distinct; (4) canthus rostralis distinct; (5) dark mask covering tympanum; (6) tympanum diameter equal to eye diameter (7) head length almost equal with head width (8) distinct transverse grayish brown bars on dorsal surface of lower arms, tarsus, thighs, and tibia; (9) dorsal skin smooth, small granules on legs, large tubercles absent; (10) tips of fingers not expanded, relative finger lengths III &gt; I &gt; IV &gt; II, fingers webbing absent, toes two third webbed, toes webbing <!--PageBreak--><!--PageBreak-->formula I 2–1– II 2<sup>+</sup>– 1<sup>+</sup> III 3–2 IV 2–2<sup>+</sup> V; (11) gray-blackish nuptial pad prominent and forming two groups in males, with minute nuptial spines; (12) external vocal sac absent; (13) a straight dorsolateral fold from temporal area to groin. (14) dorsum coloration varies from golden to brown.</p></tp:treatment-sec><tp:treatment-sec sec-type="description" id="SECID0ERFCI"><title>Description of Holotype.</title><p>
              <abbrev xmlns:xlink="http://www.w3.org/1999/xlink" xlink:title="snout-vent length, from tip of snout to vent" id="ABBRID0EXFCI" xlink:type="simple">SVL</abbrev> 62.8 mm. Head length is approximately equal to the head width (<abbrev xmlns:xlink="http://www.w3.org/1999/xlink" xlink:title="head length, from posterior corner of mandible to tip of snout" id="ABBRID0E2FCI" xlink:type="simple">HL</abbrev>/<abbrev xmlns:xlink="http://www.w3.org/1999/xlink" xlink:title="head width, the greatest cranial width" id="ABBRID0E6FCI" xlink:type="simple">HW</abbrev> = 1.01); snout long and rounded in profile, projecting a little beyond the lower jaw; internarial space equal to the interorbital space (INS/IOS = 1); diameter of the eye larger than the width of upper eyelid (<abbrev xmlns:xlink="http://www.w3.org/1999/xlink" xlink:title="horizontal eye diameter" id="ABBRID0EDGCI" xlink:type="simple">ED</abbrev>/<abbrev xmlns:xlink="http://www.w3.org/1999/xlink" xlink:title="upper eyelid width, the maximal width of upper eyelid" id="ABBRID0EHGCI" xlink:type="simple">UE</abbrev>=1.33); canthus rostralis distinct; tympanum rounded, with the obvious tympanic rim; tongue deeply notched behind; external vocal sacs not discernable; pupil horizontal.</p><p>
              <italic>Forelimbs</italic>: forearm robust, fingers slender, finger webbing absent; fingertips obtuse with no expansion and lacking circummarginal grooves; relative finger lengths III &gt; I &gt; IV &gt; II; one prominent subarticular tubercle on fingers I and II, two small subarticular tubercles on fingers III and IV; the inner metatarsal tubercle oval-shaped and elongated; outer metatarsal tubercle small rounded; the nuptial pad appeared on the finger I, covered by small black spines and divided into two groups, one near tip lager than the other one.</p><p>
              <italic>Hindlimbs</italic>: hind limbs long (<abbrev xmlns:xlink="http://www.w3.org/1999/xlink" xlink:title="hind limb length, from the tip of the toe IV to groin" id="ABBRID0ETGCI" xlink:type="simple">HLL</abbrev> 129.1 mm, 205.7% of <abbrev xmlns:xlink="http://www.w3.org/1999/xlink" xlink:title="snout-vent length, from tip of snout to vent" id="ABBRID0EXGCI" xlink:type="simple">SVL</abbrev>), about 4.7 times than length of forelimbs (<abbrev xmlns:xlink="http://www.w3.org/1999/xlink" xlink:title="length of lower arm and hand, from the tip of finger III to the elbow joint" id="ABBRID0E2GCI" xlink:type="simple">LAHL</abbrev> 27.6 mm, 43.9% of <abbrev xmlns:xlink="http://www.w3.org/1999/xlink" xlink:title="snout-vent length, from tip of snout to vent" id="ABBRID0E6GCI" xlink:type="simple">SVL</abbrev>); heels overlapping when limbs are held at right angles to body; the tibio-tarsal joint reaches beyond the snout-tip when the hind limb is stretched forward; the relative toe lengths IV &gt; III &gt; V &gt; II &gt; I; toes two third webbed, toes webbing formula: I 2 – 1– II 2<sup>+</sup>– 1<sup>+</sup> III 3 – 2 IV 2 – 2<sup>+</sup> V and the webbing of the toe IV reaches as far as the penultimate distal joint; toe tips rounded, lacking circummarginal grooves; three tubercles on the IV toes, two tubercles on II III and V toes, one tubercle on I toe; the inner metatarsal tubercle ovoid, small but distinct; without outer metatarsal tubercles.</p><p>
              <italic>Skin</italic>: skin on dorsum is smooth while some small tubercles present on the body flanks and mouth angle; a mass of small tubercles on the dorsal surfaces of thighs and shanks while little warts on forelimb basis; a triangular gray patch behind the eye and anterior to the temporal fold; temporal fold distinct, extending from posterior margin of eye above and behind tympanum to above arm insertion; dorsolateral fold obvious and straight from the temporal area to groin; the throat, chest, belly and ventral surfaces of thighs being smooth with irregular black spots.</p><p>
              <italic>Coloration</italic>: in life and in preservative: in life, the iris is golden with a black pupil, two dark spots near pupil edges in the anterior and posterior edges of eye and a dark vertical bar in the lower half of iris; the color of the dorsal side changes according to environment, from golden to light brown; lip is golden brown with darker brown markings lasting from the area under the eye towards nostrils and snout tip; the mandible whitish with unclear gray spots; large triangular brown patch behind the eye and anterior to temporal fold; forelimbs dorsally the same color as the dorsal surface of body, with four faint ash black stripe in the forearm; the dorsum of the thigh and tibia is a grayish brown, with nine ash black stripes; the sides of the tarsus and foot are grayish brown with three ash black bars; throat, chest, and belly white <!--PageBreak-->with irregular black spots; nuptial pad grayish brown. In preservative, dorsal surface gray-brown; all ash black fade to black; throat, chest, and abdomens fade to creamy white, with gray spots.</p><fig id="F4" position="float" orientation="portrait"><label>Figure 4.</label><caption><p>
                  <bold>A</bold> volar view of the left hand of the holotype in life (AHU2016R001, male) <bold>B</bold> volar view of the right hand of female paratype in preservative (AHU2016R010, famle) <bold>C</bold> thenar view of the right foot of the holotype in life (AHU2016R001, male) <bold>D</bold> thenar view of the right foot of the female paratype in preservative (AHU2016R010, famle).</p></caption><graphic xmlns:xlink="http://www.w3.org/1999/xlink" xlink:href="zookeys-724-135-g004.jpg" position="float" orientation="portrait" xlink:type="simple" id="oo_175585.jpg"/></fig><!--PageBreak--></tp:treatment-sec><tp:treatment-sec sec-type="variation" id="SECID0EJICI"><title>Variation and sexual dimorphism.</title><p>Morphometric data were summarized in Table <xref ref-type="table" rid="T4">4</xref>. Body size of males (<abbrev xmlns:xlink="http://www.w3.org/1999/xlink" xlink:title="snout-vent length, from tip of snout to vent" id="ABBRID0ETICI" xlink:type="simple">SVL</abbrev> 50.1–62.8 mm) is smaller than that of females (<abbrev xmlns:xlink="http://www.w3.org/1999/xlink" xlink:title="snout-vent length, from tip of snout to vent" id="ABBRID0EXICI" xlink:type="simple">SVL</abbrev>: 53.0–68.3 mm). Their dorsal color varied from golden to dark brown. Number of grayish brown crossbars on dorsal surface of lower arms, tarsus, thighs, and tibia varied. Nuptial pads are absent only in females.</p></tp:treatment-sec><tp:treatment-sec sec-type="description" id="SECID0E2ICI"><title>Measurements (in mm) of the holotype.</title><p>
              <abbrev xmlns:xlink="http://www.w3.org/1999/xlink" xlink:title="snout-vent length, from tip of snout to vent" id="ABBRID0EBJCI" xlink:type="simple">SVL</abbrev>: 62.8; <abbrev xmlns:xlink="http://www.w3.org/1999/xlink" xlink:title="head width, the greatest cranial width" id="ABBRID0EFJCI" xlink:type="simple">HW</abbrev>: 17.6; <abbrev xmlns:xlink="http://www.w3.org/1999/xlink" xlink:title="head length, from posterior corner of mandible to tip of snout" id="ABBRID0EJJCI" xlink:type="simple">HL</abbrev>: 17.8; <abbrev xmlns:xlink="http://www.w3.org/1999/xlink" xlink:title="snout length, from tip of snout to the anterior corner of the eye" id="ABBRID0ENJCI" xlink:type="simple">SL</abbrev>: 8.4; <abbrev xmlns:xlink="http://www.w3.org/1999/xlink" xlink:title="internarial distance" id="ABBRID0ERJCI" xlink:type="simple">IN</abbrev>: 5.5; <abbrev xmlns:xlink="http://www.w3.org/1999/xlink" xlink:title="interorbital distance, the minimal distance between upper eyelids" id="ABBRID0EVJCI" xlink:type="simple">IO</abbrev>: 5.5; <abbrev xmlns:xlink="http://www.w3.org/1999/xlink" xlink:title="upper eyelid width, the maximal width of upper eyelid" id="ABBRID0EZJCI" xlink:type="simple">UE</abbrev>: 3.6; <abbrev xmlns:xlink="http://www.w3.org/1999/xlink" xlink:title="horizontal eye diameter" id="ABBRID0E4JCI" xlink:type="simple">ED</abbrev>: 4.8; <abbrev xmlns:xlink="http://www.w3.org/1999/xlink" xlink:title="horizontal tympanic diameter" id="ABBRID0EBKCI" xlink:type="simple">TD</abbrev>: 4.0; <abbrev xmlns:xlink="http://www.w3.org/1999/xlink" xlink:title="length of lower arm and hand, from the tip of finger III to the elbow joint" id="ABBRID0EFKCI" xlink:type="simple">LAHL</abbrev>: 27.6; <abbrev xmlns:xlink="http://www.w3.org/1999/xlink" xlink:title="diameter of lower arm" id="ABBRID0EJKCI" xlink:type="simple">LAD</abbrev>: 8.1; <abbrev xmlns:xlink="http://www.w3.org/1999/xlink" xlink:title="hand length, from proximal end of outer palmar tubercle to tip of the third finger" id="ABBRID0ENKCI" xlink:type="simple">HAL</abbrev>: 14.8; <abbrev xmlns:xlink="http://www.w3.org/1999/xlink" xlink:title="hind limb length, from the tip of the toe IV to groin" id="ABBRID0ERKCI" xlink:type="simple">HLL</abbrev>: 129.1; <abbrev xmlns:xlink="http://www.w3.org/1999/xlink" xlink:title="tibia length" id="ABBRID0EVKCI" xlink:type="simple">TL</abbrev>: 40.6; <abbrev xmlns:xlink="http://www.w3.org/1999/xlink" xlink:title="tibia width, the greatest width of tibia" id="ABBRID0EZKCI" xlink:type="simple">TW</abbrev>: 8.4; <abbrev xmlns:xlink="http://www.w3.org/1999/xlink" xlink:title="length of tarsus and foot, from the proximal end of tarsus to the tip of the fourth toe IV" id="ABBRID0E4KCI" xlink:type="simple">TFL</abbrev>: 53.2; <abbrev xmlns:xlink="http://www.w3.org/1999/xlink" xlink:title="foot length, from the proximal end of the inner metatarsal tubercle to the tip of the toe IV" id="ABBRID0EBLCI" xlink:type="simple">FL</abbrev>: 35.5.</p></tp:treatment-sec><tp:treatment-sec sec-type="etymology" id="SECID0EFLCI"><title>Etymology.</title><p>The epithet of the new species “dabieshanensis” is a Latinized toponymic adjective derived from the Dabie Mountains in central China where the new species was discovered.</p></tp:treatment-sec><tp:treatment-sec sec-type="Common names" id="SECID0EULCI"><title>Common names.</title><p>We recommend the “Dabie Mountain Brown Frog” as a common name of the new species in English; “Da Bie Shan Lin Wa” in Chinese.</p></tp:treatment-sec><tp:treatment-sec sec-type="Ecological notes" id="SECID0EZLCI"><title>Ecological notes.</title><p>
              <italic><tp:taxon-name><tp:taxon-name-part taxon-name-part-type="genus" reg="Rana">Rana</tp:taxon-name-part> <tp:taxon-name-part taxon-name-part-type="species" reg="dabieshanensis">dabieshanensis</tp:taxon-name-part></tp:taxon-name></italic> sp. n. appears closely associated with high altitudes of the southeastern mountains environments. Specimens were found at night between 20:00 and 01:00 h around a water pool in Yaoluoping National Nature Reserve, Yuexi, Anhui province, China (Figure. 1). The surrounding habitat consists of small hardwoods, mixed with shrubs and vines. Most of the specimens were found in grass nearby the water, few frogs were in the water. Air temperature was about 13.6 to 17.1 °C and water temperature about 12.1 °C to 14.7 °C. The relative humidity in this area was from 62 to 81%. Other amphibian species include <italic><tp:taxon-name><tp:taxon-name-part taxon-name-part-type="genus" reg="Rana">R.</tp:taxon-name-part> <tp:taxon-name-part taxon-name-part-type="species" reg="chensinensis">chensinensis</tp:taxon-name-part></tp:taxon-name></italic>, <italic><tp:taxon-name><tp:taxon-name-part taxon-name-part-type="genus" reg="Rhacophorus">Rhacophorus</tp:taxon-name-part> <tp:taxon-name-part taxon-name-part-type="species" reg="anhuiensis">anhuiensis</tp:taxon-name-part></tp:taxon-name></italic>, <italic><tp:taxon-name><tp:taxon-name-part taxon-name-part-type="genus" reg="Pelophylax">Pelophylax</tp:taxon-name-part> <tp:taxon-name-part taxon-name-part-type="species" reg="nigromaculata">nigromaculata</tp:taxon-name-part></tp:taxon-name></italic>, <italic><tp:taxon-name><tp:taxon-name-part taxon-name-part-type="genus" reg="Fejervarya">Fejervarya</tp:taxon-name-part> <tp:taxon-name-part taxon-name-part-type="species" reg="multistriata">multistriata</tp:taxon-name-part></tp:taxon-name></italic>, and <italic><tp:taxon-name><tp:taxon-name-part taxon-name-part-type="genus" reg="Yerana">Yerana</tp:taxon-name-part> <tp:taxon-name-part taxon-name-part-type="species" reg="yei">yei</tp:taxon-name-part></tp:taxon-name></italic> was also recorded during field survey in Yaoluoping National Nature Reserve (<xref ref-type="bibr" rid="B20">Pan et al. 2014</xref>).</p><fig id="F5" position="float" orientation="portrait"><label>Figure 5.</label><caption><p>Typical habitat of <italic><tp:taxon-name><tp:taxon-name-part taxon-name-part-type="genus" reg="Rana">Rana</tp:taxon-name-part> <tp:taxon-name-part taxon-name-part-type="species" reg="dabieshanensis">dabieshanensis</tp:taxon-name-part></tp:taxon-name></italic> sp. n. in Dabie Mountains, Anhui Province, China.</p></caption><graphic xmlns:xlink="http://www.w3.org/1999/xlink" xlink:href="zookeys-724-135-g005.jpg" position="float" orientation="portrait" xlink:type="simple" id="oo_175586.jpg"/></fig></tp:treatment-sec><tp:treatment-sec sec-type="distribution" id="SECID0E4OCI"><title>Distribution.</title><p>Currently, <italic><tp:taxon-name><tp:taxon-name-part taxon-name-part-type="genus" reg="Rana">Rana</tp:taxon-name-part> <tp:taxon-name-part taxon-name-part-type="species" reg="dabieshanensis">dabieshanensis</tp:taxon-name-part></tp:taxon-name></italic> sp. n. is only found in the Yaoluoping National Nature Reserve (Anhui Province). This species might be found in other regions of the Dabie Mountains.</p></tp:treatment-sec><tp:treatment-sec sec-type="comparisons" id="SECID0EOPCI"><title>Comparisons.</title><p>
              <italic><tp:taxon-name><tp:taxon-name-part taxon-name-part-type="genus" reg="Rana">Rana</tp:taxon-name-part> <tp:taxon-name-part taxon-name-part-type="species" reg="dabieshanensis">dabieshanensis</tp:taxon-name-part></tp:taxon-name></italic> sp. n. differ from the Chinese species of the genus <italic><tp:taxon-name><tp:taxon-name-part taxon-name-part-type="genus" reg="Rana">Rana</tp:taxon-name-part></tp:taxon-name></italic> by following morphological characters: (1) without black glandular ridge in scapular region (vs. an inverted V-shaped black glandular ridge in scapular region in <italic><tp:taxon-name><tp:taxon-name-part taxon-name-part-type="genus" reg="Rana">R.</tp:taxon-name-part> <tp:taxon-name-part taxon-name-part-type="species" reg="chaochiaoensis">chaochiaoensis</tp:taxon-name-part></tp:taxon-name></italic>, <italic><tp:taxon-name><tp:taxon-name-part taxon-name-part-type="genus" reg="Rana">R.</tp:taxon-name-part> <tp:taxon-name-part taxon-name-part-type="species" reg="hanluica">hanluica</tp:taxon-name-part></tp:taxon-name></italic>, <italic><tp:taxon-name><tp:taxon-name-part taxon-name-part-type="genus" reg="Rana">R.</tp:taxon-name-part> <tp:taxon-name-part taxon-name-part-type="species" reg="longicrus">longicrus</tp:taxon-name-part></tp:taxon-name></italic>, <italic><tp:taxon-name><tp:taxon-name-part taxon-name-part-type="genus" reg="Rana">R.</tp:taxon-name-part> <tp:taxon-name-part taxon-name-part-type="species" reg="omeimontis">omeimontis</tp:taxon-name-part></tp:taxon-name></italic>, <italic><tp:taxon-name><tp:taxon-name-part taxon-name-part-type="genus" reg="Rana">R.</tp:taxon-name-part> <tp:taxon-name-part taxon-name-part-type="species" reg="maoershanensis">maoershanensis</tp:taxon-name-part></tp:taxon-name></italic>, <italic><tp:taxon-name><tp:taxon-name-part taxon-name-part-type="genus" reg="Rana">R.</tp:taxon-name-part> <tp:taxon-name-part taxon-name-part-type="species" reg="huanrenensis">huanrenensis</tp:taxon-name-part></tp:taxon-name></italic>, <italic><tp:taxon-name><tp:taxon-name-part taxon-name-part-type="genus" reg="Rana">R.</tp:taxon-name-part> <tp:taxon-name-part taxon-name-part-type="species" reg="japonica">japonica</tp:taxon-name-part></tp:taxon-name></italic>, and <italic><tp:taxon-name><tp:taxon-name-part taxon-name-part-type="genus" reg="Rana">R.</tp:taxon-name-part> <tp:taxon-name-part taxon-name-part-type="species" reg="jiemuxiensis">jiemuxiensis</tp:taxon-name-part></tp:taxon-name></italic>); (2) smooth dorsum without tubercles (vs. many tubercles on the dorsolateral surface in <italic><tp:taxon-name><tp:taxon-name-part taxon-name-part-type="genus" reg="Rana">R.</tp:taxon-name-part> <tp:taxon-name-part taxon-name-part-type="species" reg="arvalis">arvalis</tp:taxon-name-part></tp:taxon-name></italic>, <italic><tp:taxon-name><tp:taxon-name-part taxon-name-part-type="genus" reg="Rana">R.</tp:taxon-name-part> <tp:taxon-name-part taxon-name-part-type="species" reg="amurensis">amurensis</tp:taxon-name-part></tp:taxon-name></italic>, <italic><tp:taxon-name><tp:taxon-name-part taxon-name-part-type="genus" reg="Rana">R.</tp:taxon-name-part> <tp:taxon-name-part taxon-name-part-type="species" reg="asiatica">asiatica</tp:taxon-name-part></tp:taxon-name></italic>, <italic><tp:taxon-name><tp:taxon-name-part taxon-name-part-type="genus" reg="Rana">R.</tp:taxon-name-part> <tp:taxon-name-part taxon-name-part-type="species" reg="dybowskii">dybowskii</tp:taxon-name-part></tp:taxon-name></italic>, <italic><tp:taxon-name><tp:taxon-name-part taxon-name-part-type="genus" reg="Rana">R.</tp:taxon-name-part> <tp:taxon-name-part taxon-name-part-type="species" reg="japonica">japonica</tp:taxon-name-part></tp:taxon-name></italic> and <italic><tp:taxon-name><tp:taxon-name-part taxon-name-part-type="genus" reg="Rana">R.</tp:taxon-name-part> <tp:taxon-name-part taxon-name-part-type="species" reg="kukunoris">kukunoris</tp:taxon-name-part></tp:taxon-name></italic>) ; (3) tympanum diameter equal to eye diameter (<abbrev xmlns:xlink="http://www.w3.org/1999/xlink" xlink:title="horizontal tympanic diameter" id="ABBRID0EAVCI" xlink:type="simple">TD</abbrev> 3.5–5.2 mm, <abbrev xmlns:xlink="http://www.w3.org/1999/xlink" xlink:title="horizontal eye diameter" id="ABBRID0EEVCI" xlink:type="simple">ED</abbrev> 4.1–5.7 mm N=8) (vs. tympanum diameter being 2/3 times of eye diameter in <italic><tp:taxon-name><tp:taxon-name-part taxon-name-part-type="genus" reg="Rana">R.</tp:taxon-name-part> <tp:taxon-name-part taxon-name-part-type="species" reg="chaochiaoensis">chaochiaoensis</tp:taxon-name-part></tp:taxon-name></italic> (<abbrev xmlns:xlink="http://www.w3.org/1999/xlink" xlink:title="horizontal tympanic diameter" id="ABBRID0ETVCI" xlink:type="simple">TD</abbrev> 3.0–5.5 mm, <abbrev xmlns:xlink="http://www.w3.org/1999/xlink" xlink:title="horizontal eye diameter" id="ABBRID0EXVCI" xlink:type="simple">ED</abbrev> 4.3–6.3 mm N = 22), <italic><tp:taxon-name><tp:taxon-name-part taxon-name-part-type="genus" reg="Rana">R.</tp:taxon-name-part> <tp:taxon-name-part taxon-name-part-type="species" reg="hanluica">hanluica</tp:taxon-name-part></tp:taxon-name></italic> (<abbrev xmlns:xlink="http://www.w3.org/1999/xlink" xlink:title="horizontal tympanic diameter" id="ABBRID0EGWCI" xlink:type="simple">TD</abbrev> 3.5–4.8 mm, <abbrev xmlns:xlink="http://www.w3.org/1999/xlink" xlink:title="horizontal eye diameter" id="ABBRID0EKWCI" xlink:type="simple">ED</abbrev> 5.2–7.8 mm N = 16), <italic><tp:taxon-name><tp:taxon-name-part taxon-name-part-type="genus" reg="Rana">R.</tp:taxon-name-part> <tp:taxon-name-part taxon-name-part-type="species" reg="omeimontis">omeimontis</tp:taxon-name-part></tp:taxon-name></italic> (<abbrev xmlns:xlink="http://www.w3.org/1999/xlink" xlink:title="horizontal tympanic diameter" id="ABBRID0EZWCI" xlink:type="simple">TD</abbrev> 4.0–5.5 mm, <abbrev xmlns:xlink="http://www.w3.org/1999/xlink" xlink:title="horizontal eye diameter" id="ABBRID0E4WCI" xlink:type="simple">ED</abbrev> 5.4–6.9 mm N = 20), <italic><tp:taxon-name><tp:taxon-name-part taxon-name-part-type="genus" reg="Rana">R.</tp:taxon-name-part> <tp:taxon-name-part taxon-name-part-type="species" reg="zhenhaiensis">zhenhaiensis</tp:taxon-name-part></tp:taxon-name></italic> (<abbrev xmlns:xlink="http://www.w3.org/1999/xlink" xlink:title="horizontal tympanic diameter" id="ABBRID0EMXCI" xlink:type="simple">TD</abbrev> 2.5–4.0 mm, <abbrev xmlns:xlink="http://www.w3.org/1999/xlink" xlink:title="horizontal eye diameter" id="ABBRID0EQXCI" xlink:type="simple">ED</abbrev> 5.0–6.4 mm N = 25) and <italic><tp:taxon-name><tp:taxon-name-part taxon-name-part-type="genus" reg="Rana">R.</tp:taxon-name-part> <tp:taxon-name-part taxon-name-part-type="species" reg="culaiensis">culaiensis</tp:taxon-name-part></tp:taxon-name></italic> (<abbrev xmlns:xlink="http://www.w3.org/1999/xlink" xlink:title="horizontal tympanic diameter" id="ABBRID0E6XCI" xlink:type="simple">TD</abbrev> 3.4–4.3 mm, <abbrev xmlns:xlink="http://www.w3.org/1999/xlink" xlink:title="horizontal eye diameter" id="ABBRID0EDYCI" xlink:type="simple">ED</abbrev> 5.1–6.7 mm N = 5), <italic><tp:taxon-name><tp:taxon-name-part taxon-name-part-type="genus" reg="Rana">R.</tp:taxon-name-part> <tp:taxon-name-part taxon-name-part-type="species" reg="japonica">japonica</tp:taxon-name-part></tp:taxon-name></italic> (described by Stejneger and Matsui in 1907); tympanum diameter being 1/2 times of eye diameter in <italic><tp:taxon-name><tp:taxon-name-part taxon-name-part-type="genus" reg="Rana">R.</tp:taxon-name-part> <tp:taxon-name-part taxon-name-part-type="species" reg="maoershanensis">maoershanensis</tp:taxon-name-part></tp:taxon-name></italic> (<abbrev xmlns:xlink="http://www.w3.org/1999/xlink" xlink:title="horizontal tympanic diameter" id="ABBRID0E4YCI" xlink:type="simple">TD</abbrev> 3.4–3.8 mm, <abbrev xmlns:xlink="http://www.w3.org/1999/xlink" xlink:title="horizontal eye diameter" id="ABBRID0EBZCI" xlink:type="simple">ED</abbrev> 6.1–6.7 mm N = 3), <italic><tp:taxon-name><tp:taxon-name-part taxon-name-part-type="genus" reg="Rana">R.</tp:taxon-name-part> <tp:taxon-name-part taxon-name-part-type="species" reg="huanrenensis">huanrenensis</tp:taxon-name-part></tp:taxon-name></italic> (<abbrev xmlns:xlink="http://www.w3.org/1999/xlink" xlink:title="horizontal tympanic diameter" id="ABBRID0EQZCI" xlink:type="simple">TD</abbrev> 1.9–3.0 mm, <abbrev xmlns:xlink="http://www.w3.org/1999/xlink" xlink:title="horizontal eye diameter" id="ABBRID0EUZCI" xlink:type="simple">ED</abbrev> 4.0–7.0 mm N = 15), <italic><tp:taxon-name><tp:taxon-name-part taxon-name-part-type="genus" reg="Rana">R.</tp:taxon-name-part> <tp:taxon-name-part taxon-name-part-type="species" reg="kunyuensis">kunyuensis</tp:taxon-name-part></tp:taxon-name></italic> and <italic><tp:taxon-name><tp:taxon-name-part taxon-name-part-type="genus" reg="Rana">R.</tp:taxon-name-part> <tp:taxon-name-part taxon-name-part-type="species" reg="chensinensis">chensinensis</tp:taxon-name-part></tp:taxon-name></italic> (<abbrev xmlns:xlink="http://www.w3.org/1999/xlink" xlink:title="horizontal tympanic diameter" id="ABBRID0EO1CI" xlink:type="simple">TD</abbrev> 2.5–3.0 mm, <abbrev xmlns:xlink="http://www.w3.org/1999/xlink" xlink:title="horizontal eye diameter" id="ABBRID0ES1CI" xlink:type="simple">ED</abbrev> 5.3–6.0 mm N = 8); tympanum diameter being 3/4 times of the eye diameter in <italic><tp:taxon-name><tp:taxon-name-part taxon-name-part-type="genus" reg="Rana">R.</tp:taxon-name-part> <tp:taxon-name-part taxon-name-part-type="species" reg="jiemuxiensis">jiemuxiensis</tp:taxon-name-part></tp:taxon-name></italic> (<abbrev xmlns:xlink="http://www.w3.org/1999/xlink" xlink:title="horizontal tympanic diameter" id="ABBRID0EB2CI" xlink:type="simple">TD</abbrev> 2.5–4.1 mm, <abbrev xmlns:xlink="http://www.w3.org/1999/xlink" xlink:title="horizontal eye diameter" id="ABBRID0EF2CI" xlink:type="simple">ED</abbrev> 2.8–4.2 mm)); (4) internarial distances almost equal to interorbital distances (IOS 3.9–5.5 mm, INS 3.9–5.5 mm N = 8) (vs. interorbital distances larger than internarial distances of in <italic><tp:taxon-name><tp:taxon-name-part taxon-name-part-type="genus" reg="Rana">R.</tp:taxon-name-part> <tp:taxon-name-part taxon-name-part-type="species" reg="chaochiaoensis">chaochiaoensis</tp:taxon-name-part></tp:taxon-name></italic> (IOS 5.2–8.2 mm, <!--PageBreak-->INS 2.7–4.7 mm N=20), <italic><tp:taxon-name><tp:taxon-name-part taxon-name-part-type="genus" reg="Rana">R.</tp:taxon-name-part> <tp:taxon-name-part taxon-name-part-type="species" reg="jiemuxiensis">jiemuxiensis</tp:taxon-name-part></tp:taxon-name></italic> (IOS 4.3–7.5 mm, INS 2.5–3.8 mm); internarial distances larger than interorbital distances of in <italic><tp:taxon-name><tp:taxon-name-part taxon-name-part-type="genus" reg="Rana">R.</tp:taxon-name-part> <tp:taxon-name-part taxon-name-part-type="species" reg="maoershanensis">maoershanensis</tp:taxon-name-part></tp:taxon-name></italic> (IOS 3.1–3.3 mm, INS 4.5–5.5 mm, N = 3)); (5) interorbital distances larger than width of upper eyelid in <italic><tp:taxon-name><tp:taxon-name-part taxon-name-part-type="genus" reg="Rana">R.</tp:taxon-name-part> <tp:taxon-name-part taxon-name-part-type="species" reg="dabieshanensis">dabieshanensis</tp:taxon-name-part></tp:taxon-name></italic> (IOS 3.1–5.5 mm, <abbrev xmlns:xlink="http://www.w3.org/1999/xlink" xlink:title="upper eyelid width, the maximal width of upper eyelid" id="ABBRID0EX3CI" xlink:type="simple">UE</abbrev> 2.9–3.8 mm N = 8) (vs. interorbital distances almost equal to upper eyelid in <italic><tp:taxon-name><tp:taxon-name-part taxon-name-part-type="genus" reg="Rana">R.</tp:taxon-name-part> <tp:taxon-name-part taxon-name-part-type="species" reg="hanluensis">hanluensis</tp:taxon-name-part></tp:taxon-name></italic> (IOS 3.3–4.5 mm, <abbrev xmlns:xlink="http://www.w3.org/1999/xlink" xlink:title="upper eyelid width, the maximal width of upper eyelid" id="ABBRID0EG4CI" xlink:type="simple">UE</abbrev> 3.1–4.3 mm N = 16), <italic><tp:taxon-name><tp:taxon-name-part taxon-name-part-type="genus" reg="Rana">R.</tp:taxon-name-part> <tp:taxon-name-part taxon-name-part-type="species" reg="huanrenensis">huanrenensis</tp:taxon-name-part></tp:taxon-name></italic> (IOS 2.9–4.0 mm, <abbrev xmlns:xlink="http://www.w3.org/1999/xlink" xlink:title="upper eyelid width, the maximal width of upper eyelid" id="ABBRID0EV4CI" xlink:type="simple">UE</abbrev> 3.0–4.0 mm N = 15) and <italic><tp:taxon-name><tp:taxon-name-part taxon-name-part-type="genus" reg="Rana">R.</tp:taxon-name-part> <tp:taxon-name-part taxon-name-part-type="species" reg="chensinensis">chensinensis</tp:taxon-name-part></tp:taxon-name></italic> (IOS 2.9–4.0 mm, <abbrev xmlns:xlink="http://www.w3.org/1999/xlink" xlink:title="upper eyelid width, the maximal width of upper eyelid" id="ABBRID0EE5CI" xlink:type="simple">UE</abbrev> 3.0–4.0 mm N = 8); upper eyelid interorbital larger to interorbital distances in <italic><tp:taxon-name><tp:taxon-name-part taxon-name-part-type="genus" reg="Rana">R.</tp:taxon-name-part> <tp:taxon-name-part taxon-name-part-type="species" reg="zhenhaiensis">zhenhaiensis</tp:taxon-name-part></tp:taxon-name></italic> (IOS 2.3–3.4 mm, <abbrev xmlns:xlink="http://www.w3.org/1999/xlink" xlink:title="upper eyelid width, the maximal width of upper eyelid" id="ABBRID0ET5CI" xlink:type="simple">UE</abbrev> 3.5–4.5 mm N = 25), <italic><tp:taxon-name><tp:taxon-name-part taxon-name-part-type="genus" reg="Rana">R.</tp:taxon-name-part> <tp:taxon-name-part taxon-name-part-type="species" reg="kukunoris">kukunoris</tp:taxon-name-part></tp:taxon-name></italic> (IOS 2.4–3.1 mm, <abbrev xmlns:xlink="http://www.w3.org/1999/xlink" xlink:title="upper eyelid width, the maximal width of upper eyelid" id="ABBRID0EC6CI" xlink:type="simple">UE</abbrev> 3.8–4.9 mm N = 5), <italic><tp:taxon-name><tp:taxon-name-part taxon-name-part-type="genus" reg="Rana">R.</tp:taxon-name-part> <tp:taxon-name-part taxon-name-part-type="species" reg="dybowskii">dybowskii</tp:taxon-name-part></tp:taxon-name></italic> (IOS 3.0–4.0 mm, <abbrev xmlns:xlink="http://www.w3.org/1999/xlink" xlink:title="upper eyelid width, the maximal width of upper eyelid" id="ABBRID0ER6CI" xlink:type="simple">UE</abbrev> 4.1–5.8 mm N = 25) and <italic><tp:taxon-name><tp:taxon-name-part taxon-name-part-type="genus" reg="Rana">R.</tp:taxon-name-part> <tp:taxon-name-part taxon-name-part-type="species" reg="amurensis">amurensis</tp:taxon-name-part></tp:taxon-name></italic> (IOS 2.6–3.5 mm, <abbrev xmlns:xlink="http://www.w3.org/1999/xlink" xlink:title="upper eyelid width, the maximal width of upper eyelid" id="ABBRID0EAADI" xlink:type="simple">UE</abbrev> 3.5–5.2 mm N = 21)); (6) distinct canthus rostralis (vs. not distinct canthus rostralis in <italic><tp:taxon-name><tp:taxon-name-part taxon-name-part-type="genus" reg="Rana">R.</tp:taxon-name-part> <tp:taxon-name-part taxon-name-part-type="species" reg="longicrus">longicrus</tp:taxon-name-part></tp:taxon-name></italic>); (7) the relative finger lengths IV &gt; I &gt; III &gt; II in <italic><tp:taxon-name><tp:taxon-name-part taxon-name-part-type="genus" reg="Rana">Rana</tp:taxon-name-part> <tp:taxon-name-part taxon-name-part-type="species" reg="dabieshanensis">dabieshanensis</tp:taxon-name-part></tp:taxon-name></italic> sp. n (vs. finger lengths III &gt; IV&gt; I &gt; II of <italic><tp:taxon-name><tp:taxon-name-part taxon-name-part-type="genus" reg="Rana">R.</tp:taxon-name-part> <tp:taxon-name-part taxon-name-part-type="species" reg="hanluica">hanluica</tp:taxon-name-part></tp:taxon-name></italic>, <italic><tp:taxon-name><tp:taxon-name-part taxon-name-part-type="genus" reg="Rana">R.</tp:taxon-name-part> <tp:taxon-name-part taxon-name-part-type="species" reg="luanchuanensis">luanchuanensis</tp:taxon-name-part></tp:taxon-name></italic>, and <italic><tp:taxon-name><tp:taxon-name-part taxon-name-part-type="genus" reg="Rana">R.</tp:taxon-name-part> <tp:taxon-name-part taxon-name-part-type="species" reg="longicrus">longicrus</tp:taxon-name-part></tp:taxon-name></italic>); (8) thicker lower arm, <abbrev xmlns:xlink="http://www.w3.org/1999/xlink" xlink:title="diameter of lower arm" id="ABBRID0E2BDI" xlink:type="simple">LAD</abbrev> 4.9–8.1 mm in males (<abbrev xmlns:xlink="http://www.w3.org/1999/xlink" xlink:title="diameter of lower arm" id="ABBRID0E6BDI" xlink:type="simple">LAD</abbrev>/<abbrev xmlns:xlink="http://www.w3.org/1999/xlink" xlink:title="snout-vent length, from tip of snout to vent" id="ABBRID0EDCDI" xlink:type="simple">SVL</abbrev> radio 0.13) and 5.1–5.3 mm in females (<abbrev xmlns:xlink="http://www.w3.org/1999/xlink" xlink:title="diameter of lower arm" id="ABBRID0EHCDI" xlink:type="simple">LAD</abbrev>/<abbrev xmlns:xlink="http://www.w3.org/1999/xlink" xlink:title="snout-vent length, from tip of snout to vent" id="ABBRID0ELCDI" xlink:type="simple">SVL</abbrev> radio 0.10) (vs. <abbrev xmlns:xlink="http://www.w3.org/1999/xlink" xlink:title="diameter of lower arm" id="ABBRID0EPCDI" xlink:type="simple">LAD</abbrev> 3.6–4.5 mm (<abbrev xmlns:xlink="http://www.w3.org/1999/xlink" xlink:title="diameter of lower arm" id="ABBRID0ETCDI" xlink:type="simple">LAD</abbrev>/<abbrev xmlns:xlink="http://www.w3.org/1999/xlink" xlink:title="snout-vent length, from tip of snout to vent" id="ABBRID0EXCDI" xlink:type="simple">SVL</abbrev> 0.09) in males (N = 8) and 3.4–4.5 mm (<abbrev xmlns:xlink="http://www.w3.org/1999/xlink" xlink:title="diameter of lower arm" id="ABBRID0E2CDI" xlink:type="simple">LAD</abbrev>/<abbrev xmlns:xlink="http://www.w3.org/1999/xlink" xlink:title="snout-vent length, from tip of snout to vent" id="ABBRID0E6CDI" xlink:type="simple">SVL</abbrev> 0.08) in females (N = 7) of <italic><tp:taxon-name><tp:taxon-name-part taxon-name-part-type="genus" reg="Rana">R.</tp:taxon-name-part> <tp:taxon-name-part taxon-name-part-type="species" reg="chensinensis">chensinensis</tp:taxon-name-part></tp:taxon-name></italic>). (9) long hind limb (<abbrev xmlns:xlink="http://www.w3.org/1999/xlink" xlink:title="hind limb length, from the tip of the toe IV to groin" id="ABBRID0EODDI" xlink:type="simple">HLL</abbrev> 100.4–129.1 mm N = 8) (vs. in <italic><tp:taxon-name><tp:taxon-name-part taxon-name-part-type="genus" reg="Rana">R.</tp:taxon-name-part> <tp:taxon-name-part taxon-name-part-type="species" reg="chaochiaoensis">chaochiaoensis</tp:taxon-name-part></tp:taxon-name></italic> (<abbrev xmlns:xlink="http://www.w3.org/1999/xlink" xlink:title="hind limb length, from the tip of the toe IV to groin" id="ABBRID0E4DDI" xlink:type="simple">HLL</abbrev> 92.0–100.0 mm N = 20), <italic><tp:taxon-name><tp:taxon-name-part taxon-name-part-type="genus" reg="Rana">R.</tp:taxon-name-part> <tp:taxon-name-part taxon-name-part-type="species" reg="longicrus">longicrus</tp:taxon-name-part></tp:taxon-name></italic> (<abbrev xmlns:xlink="http://www.w3.org/1999/xlink" xlink:title="hind limb length, from the tip of the toe IV to groin" id="ABBRID0EMEDI" xlink:type="simple">HLL</abbrev> 70.8–84.8 mm N = 20), <italic><tp:taxon-name><tp:taxon-name-part taxon-name-part-type="genus" reg="Rana">R.</tp:taxon-name-part> <tp:taxon-name-part taxon-name-part-type="species" reg="zhenhaiensis">zhenhaiensis</tp:taxon-name-part></tp:taxon-name></italic> (<abbrev xmlns:xlink="http://www.w3.org/1999/xlink" xlink:title="hind limb length, from the tip of the toe IV to groin" id="ABBRID0E2EDI" xlink:type="simple">HLL</abbrev> 73.4–100.0 mm N = 25), <italic><tp:taxon-name><tp:taxon-name-part taxon-name-part-type="genus" reg="Rana">R.</tp:taxon-name-part> <tp:taxon-name-part taxon-name-part-type="species" reg="chensinensis">chensinensis</tp:taxon-name-part></tp:taxon-name></italic> (<abbrev xmlns:xlink="http://www.w3.org/1999/xlink" xlink:title="hind limb length, from the tip of the toe IV to groin" id="ABBRID0EKFDI" xlink:type="simple">HLL</abbrev> 80.0–97.0 mm N = 8), <italic><tp:taxon-name><tp:taxon-name-part taxon-name-part-type="genus" reg="Rana">R.</tp:taxon-name-part> <tp:taxon-name-part taxon-name-part-type="species" reg="kukunoris">kukunoris</tp:taxon-name-part></tp:taxon-name></italic> (<abbrev xmlns:xlink="http://www.w3.org/1999/xlink" xlink:title="hind limb length, from the tip of the toe IV to groin" id="ABBRID0EZFDI" xlink:type="simple">HLL</abbrev> 80.0–99.0 mm N = 5), <italic><tp:taxon-name><tp:taxon-name-part taxon-name-part-type="genus" reg="Rana">R.</tp:taxon-name-part> <tp:taxon-name-part taxon-name-part-type="species" reg="arvalis">arvalis</tp:taxon-name-part></tp:taxon-name></italic> (<abbrev xmlns:xlink="http://www.w3.org/1999/xlink" xlink:title="hind limb length, from the tip of the toe IV to groin" id="ABBRID0EIGDI" xlink:type="simple">HLL</abbrev> 61.1–82.4 mm N = 16) and <italic><tp:taxon-name><tp:taxon-name-part taxon-name-part-type="genus" reg="Rana">R.</tp:taxon-name-part> <tp:taxon-name-part taxon-name-part-type="species" reg="huanrenensis">huanrenensis</tp:taxon-name-part></tp:taxon-name></italic> (<abbrev xmlns:xlink="http://www.w3.org/1999/xlink" xlink:title="hind limb length, from the tip of the toe IV to groin" id="ABBRID0EXGDI" xlink:type="simple">HLL</abbrev> 61.4–84.5 mm N = 15); (10) toes being webbed on two thirds (vs. toes fully webbed in <italic><tp:taxon-name><tp:taxon-name-part taxon-name-part-type="genus" reg="Rana">R.</tp:taxon-name-part> <tp:taxon-name-part taxon-name-part-type="species" reg="chaochiaoensis">chaochiaoensis</tp:taxon-name-part></tp:taxon-name></italic> and <italic><tp:taxon-name><tp:taxon-name-part taxon-name-part-type="genus" reg="Rana">R.</tp:taxon-name-part> <tp:taxon-name-part taxon-name-part-type="species" reg="huanrenensis">huanrenensis</tp:taxon-name-part></tp:taxon-name></italic>); (11) larger body sizes, <abbrev xmlns:xlink="http://www.w3.org/1999/xlink" xlink:title="snout-vent length, from tip of snout to vent" id="ABBRID0ERHDI" xlink:type="simple">SVL</abbrev>: males 50.9–62.8 mm, N = 8 and females 53.0–68.3 mm, N = 2 (vs. <abbrev xmlns:xlink="http://www.w3.org/1999/xlink" xlink:title="snout-vent length, from tip of snout to vent" id="ABBRID0EVHDI" xlink:type="simple">SVL</abbrev>: males 35.6–49.9 mm and females 34.1–53.6 mm in <!--PageBreak--><italic><tp:taxon-name><tp:taxon-name-part taxon-name-part-type="genus" reg="Rana">R.</tp:taxon-name-part> <tp:taxon-name-part taxon-name-part-type="species" reg="jiemuxiensis">jiemuxiensis</tp:taxon-name-part></tp:taxon-name></italic>, <abbrev xmlns:xlink="http://www.w3.org/1999/xlink" xlink:title="snout-vent length, from tip of snout to vent" id="ABBRID0EFIDI" xlink:type="simple">SVL</abbrev>: males 39.0–46.9 mm, N = 15 and females 42.4–49.0 mm, N = 8 in <italic><tp:taxon-name><tp:taxon-name-part taxon-name-part-type="genus" reg="Rana">R.</tp:taxon-name-part> <tp:taxon-name-part taxon-name-part-type="species" reg="huanrenensis">huanrenensis</tp:taxon-name-part></tp:taxon-name></italic>, <abbrev xmlns:xlink="http://www.w3.org/1999/xlink" xlink:title="snout-vent length, from tip of snout to vent" id="ABBRID0EUIDI" xlink:type="simple">SVL</abbrev>: males 27.2–33.0 mm, N = 12 and females 23.7–41.2 mm, N = 25 in <italic><tp:taxon-name><tp:taxon-name-part taxon-name-part-type="genus" reg="Rana">R.</tp:taxon-name-part> <tp:taxon-name-part taxon-name-part-type="species" reg="luanchuanensis">luanchuanensis</tp:taxon-name-part></tp:taxon-name></italic>); (12) a straight distinct dorsolateral fold lasting from the temporal region to groin in <italic><tp:taxon-name><tp:taxon-name-part taxon-name-part-type="genus" reg="Rana">Rana</tp:taxon-name-part> <tp:taxon-name-part taxon-name-part-type="species" reg="dabieshanensis">dabieshanensis</tp:taxon-name-part></tp:taxon-name></italic> sp. n (vs. dorsolateral fold curved above the tympanum of <italic><tp:taxon-name><tp:taxon-name-part taxon-name-part-type="genus" reg="Rana">R.</tp:taxon-name-part> <tp:taxon-name-part taxon-name-part-type="species" reg="longicrus">longicrus</tp:taxon-name-part></tp:taxon-name></italic>, <italic><tp:taxon-name><tp:taxon-name-part taxon-name-part-type="genus" reg="Rana">R.</tp:taxon-name-part> <tp:taxon-name-part taxon-name-part-type="species" reg="zhenhaiensis">zhenhaiensis</tp:taxon-name-part></tp:taxon-name></italic>, <italic><tp:taxon-name><tp:taxon-name-part taxon-name-part-type="genus" reg="Rana">R.</tp:taxon-name-part> <tp:taxon-name-part taxon-name-part-type="species" reg="maoershanensis">maoershanensis</tp:taxon-name-part></tp:taxon-name></italic>, <italic><tp:taxon-name><tp:taxon-name-part taxon-name-part-type="genus" reg="Rana">R.</tp:taxon-name-part> <tp:taxon-name-part taxon-name-part-type="species" reg="jiemuxiensis">jiemuxiensis</tp:taxon-name-part></tp:taxon-name></italic>, <italic><tp:taxon-name><tp:taxon-name-part taxon-name-part-type="genus" reg="Rana">R.</tp:taxon-name-part> <tp:taxon-name-part taxon-name-part-type="species" reg="chensinensis">chensinensis</tp:taxon-name-part></tp:taxon-name></italic>, <italic><tp:taxon-name><tp:taxon-name-part taxon-name-part-type="genus" reg="Rana">R.</tp:taxon-name-part> <tp:taxon-name-part taxon-name-part-type="species" reg="huanrenensis">huanrenensis</tp:taxon-name-part></tp:taxon-name></italic>, <italic><tp:taxon-name><tp:taxon-name-part taxon-name-part-type="genus" reg="Rana">R.</tp:taxon-name-part> <tp:taxon-name-part taxon-name-part-type="species" reg="arvalis">arvalis</tp:taxon-name-part></tp:taxon-name></italic>, <italic><tp:taxon-name><tp:taxon-name-part taxon-name-part-type="genus" reg="Rana">R.</tp:taxon-name-part> <tp:taxon-name-part taxon-name-part-type="species" reg="amurensis">amurensis</tp:taxon-name-part></tp:taxon-name></italic>, <italic><tp:taxon-name><tp:taxon-name-part taxon-name-part-type="genus" reg="Rana">R.</tp:taxon-name-part> <tp:taxon-name-part taxon-name-part-type="species" reg="asiatica">asiatica</tp:taxon-name-part></tp:taxon-name></italic>, <italic><tp:taxon-name><tp:taxon-name-part taxon-name-part-type="genus" reg="Rana">R.</tp:taxon-name-part> <tp:taxon-name-part taxon-name-part-type="species" reg="dybowskii">dybowskii</tp:taxon-name-part></tp:taxon-name></italic>, <italic><tp:taxon-name><tp:taxon-name-part taxon-name-part-type="genus" reg="Rana">R.</tp:taxon-name-part> <tp:taxon-name-part taxon-name-part-type="species" reg="kukunoris">kukunoris</tp:taxon-name-part></tp:taxon-name></italic>, <italic><tp:taxon-name><tp:taxon-name-part taxon-name-part-type="genus" reg="Rana">R.</tp:taxon-name-part> <tp:taxon-name-part taxon-name-part-type="species" reg="kunyuensis">kunyuensis</tp:taxon-name-part></tp:taxon-name><tp:taxon-name><tp:taxon-name-part taxon-name-part-type="genus" reg="Rana">R.</tp:taxon-name-part> <tp:taxon-name-part taxon-name-part-type="species" reg="luanchuanensis">luanchuanensis</tp:taxon-name-part></tp:taxon-name></italic>, and <italic><tp:taxon-name><tp:taxon-name-part taxon-name-part-type="genus" reg="Rana">R.</tp:taxon-name-part> <tp:taxon-name-part taxon-name-part-type="species" reg="culaiensis">culaiensis</tp:taxon-name-part></tp:taxon-name></italic>).</p></tp:treatment-sec><tp:treatment-sec><!--Section generated to contain objects referenced in tp:taxon-treatment.--><fig id="F1" position="float" orientation="portrait"><label>Figure 1.</label><caption><p>Distribution of <italic><tp:taxon-name><tp:taxon-name-part taxon-name-part-type="genus" reg="Rana">Rana</tp:taxon-name-part> <tp:taxon-name-part taxon-name-part-type="species" reg="dabieshanensis">dabieshanensis</tp:taxon-name-part></tp:taxon-name></italic> sp. n. in Dabie Mountains (Anhui, Hubei, and Henan provinces, central China). Occurrence record is marked with green mark.</p></caption><graphic xmlns:xlink="http://www.w3.org/1999/xlink" xlink:href="zookeys-724-135-g001.jpg" position="float" orientation="portrait" xlink:type="simple" id="oo_175582.jpg"/></fig><table-wrap id="T4" position="float" orientation="portrait"><label>Table 4.</label><caption><p>Measurements [in mm; mean±SD (range)] of adult specimens of <italic><tp:taxon-name><tp:taxon-name-part taxon-name-part-type="genus" reg="Rana">Rana</tp:taxon-name-part> <tp:taxon-name-part taxon-name-part-type="species" reg="dabieshanensis">dabieshanensis</tp:taxon-name-part></tp:taxon-name></italic> sp. n.</p></caption><table id="TID0ET4AI" rules="all"><tbody><tr><th rowspan="2" colspan="1">Character</th><th rowspan="1" colspan="5">
              <italic><tp:taxon-name><tp:taxon-name-part taxon-name-part-type="genus" reg="Rana">R.</tp:taxon-name-part> <tp:taxon-name-part taxon-name-part-type="species" reg="dabieshanensis">dabieshanensis</tp:taxon-name-part></tp:taxon-name></italic> sp. n</th></tr><tr><th rowspan="1" colspan="1">Holotype</th><th rowspan="1" colspan="1">Males (8)</th><th rowspan="1" colspan="1">Mean±SD</th><th rowspan="1" colspan="1">Females (2)</th><th rowspan="1" colspan="1">Mean</th></tr><tr><td rowspan="1" colspan="1">
                <abbrev xmlns:xlink="http://www.w3.org/1999/xlink" xlink:title="snout-vent length, from tip of snout to vent" id="ABBRID0ELKBG" xlink:type="simple">SVL</abbrev>
              </td><td rowspan="1" colspan="1">62.8</td><td rowspan="1" colspan="1">50.9–62.8</td><td rowspan="1" colspan="1">57.1±4.1</td><td rowspan="1" colspan="1">53.0–68.3</td><td rowspan="1" colspan="1">60.7</td></tr><tr><td rowspan="1" colspan="1">
                <abbrev xmlns:xlink="http://www.w3.org/1999/xlink" xlink:title="head length, from posterior corner of mandible to tip of snout" id="ABBRID0EDLBG" xlink:type="simple">HL</abbrev>
              </td><td rowspan="1" colspan="1">17.8</td><td rowspan="1" colspan="1">16.0–19.0</td><td rowspan="1" colspan="1">17.8±1.1</td><td rowspan="1" colspan="1">18.0–19.7</td><td rowspan="1" colspan="1">18.8</td></tr><tr><td rowspan="1" colspan="1">
                <abbrev xmlns:xlink="http://www.w3.org/1999/xlink" xlink:title="head width, the greatest cranial width" id="ABBRID0E2LBG" xlink:type="simple">HW</abbrev>
              </td><td rowspan="1" colspan="1">17.6</td><td rowspan="1" colspan="1">15.3–18.9</td><td rowspan="1" colspan="1">17.4±1.1</td><td rowspan="1" colspan="1">16.7–18.8</td><td rowspan="1" colspan="1">17.8</td></tr><tr><td rowspan="1" colspan="1">
                <abbrev xmlns:xlink="http://www.w3.org/1999/xlink" xlink:title="snout length, from tip of snout to the anterior corner of the eye" id="ABBRID0ETMBG" xlink:type="simple">SL</abbrev>
              </td><td rowspan="1" colspan="1">8.4</td><td rowspan="1" colspan="1">7.5–9.5</td><td rowspan="1" colspan="1">8.4±0.8</td><td rowspan="1" colspan="1">7.9–8.5</td><td rowspan="1" colspan="1">8.2</td></tr><tr><td rowspan="1" colspan="1">
                <abbrev xmlns:xlink="http://www.w3.org/1999/xlink" xlink:title="internarial distance" id="ABBRID0ELNBG" xlink:type="simple">IN</abbrev>
              </td><td rowspan="1" colspan="1">5.5</td><td rowspan="1" colspan="1">3.9–5.5</td><td rowspan="1" colspan="1">4.5±0.6</td><td rowspan="1" colspan="1">4.3–4.6</td><td rowspan="1" colspan="1">4.5</td></tr><tr><td rowspan="1" colspan="1">
                <abbrev xmlns:xlink="http://www.w3.org/1999/xlink" xlink:title="interorbital distance, the minimal distance between upper eyelids" id="ABBRID0EDOBG" xlink:type="simple">IO</abbrev>
              </td><td rowspan="1" colspan="1">5.5</td><td rowspan="1" colspan="1">3.9–5.5</td><td rowspan="1" colspan="1">4.5±0.6</td><td rowspan="1" colspan="1">4.3–4.5</td><td rowspan="1" colspan="1">4.4</td></tr><tr><td rowspan="1" colspan="1">
                <abbrev xmlns:xlink="http://www.w3.org/1999/xlink" xlink:title="upper eyelid width, the maximal width of upper eyelid" id="ABBRID0E2OBG" xlink:type="simple">UE</abbrev>
              </td><td rowspan="1" colspan="1">3.6</td><td rowspan="1" colspan="1">2.9–3.8</td><td rowspan="1" colspan="1">3.4±0.4</td><td rowspan="1" colspan="1">3.6–3.7</td><td rowspan="1" colspan="1">3.6</td></tr><tr><td rowspan="1" colspan="1">
                <abbrev xmlns:xlink="http://www.w3.org/1999/xlink" xlink:title="horizontal eye diameter" id="ABBRID0ETPBG" xlink:type="simple">ED</abbrev>
              </td><td rowspan="1" colspan="1">4.8</td><td rowspan="1" colspan="1">4.1–5.7</td><td rowspan="1" colspan="1">4.8±0.6</td><td rowspan="1" colspan="1">4.6–4.7</td><td rowspan="1" colspan="1">4.5</td></tr><tr><td rowspan="1" colspan="1">
                <abbrev xmlns:xlink="http://www.w3.org/1999/xlink" xlink:title="horizontal tympanic diameter" id="ABBRID0ELQBG" xlink:type="simple">TD</abbrev>
              </td><td rowspan="1" colspan="1">4.0</td><td rowspan="1" colspan="1">3.5–5.2</td><td rowspan="1" colspan="1">4.4±0.6</td><td rowspan="1" colspan="1">4.2–4.3</td><td rowspan="1" colspan="1">4.3</td></tr><tr><td rowspan="1" colspan="1">
                <abbrev xmlns:xlink="http://www.w3.org/1999/xlink" xlink:title="length of lower arm and hand, from the tip of finger III to the elbow joint" id="ABBRID0EDRBG" xlink:type="simple">LAHL</abbrev>
              </td><td rowspan="1" colspan="1">27.6</td><td rowspan="1" colspan="1">21.4–27.6</td><td rowspan="1" colspan="1">24.7±2.1</td><td rowspan="1" colspan="1">23.4–26.7</td><td rowspan="1" colspan="1">24.5</td></tr><tr><td rowspan="1" colspan="1">
                <abbrev xmlns:xlink="http://www.w3.org/1999/xlink" xlink:title="diameter of lower arm" id="ABBRID0E2RBG" xlink:type="simple">LAD</abbrev>
              </td><td rowspan="1" colspan="1">8.1</td><td rowspan="1" colspan="1">5.6–8.1</td><td rowspan="1" colspan="1">6.6±1.2</td><td rowspan="1" colspan="1">4.9–8.1</td><td rowspan="1" colspan="1">5.2</td></tr><tr><td rowspan="1" colspan="1">
                <abbrev xmlns:xlink="http://www.w3.org/1999/xlink" xlink:title="hand length, from proximal end of outer palmar tubercle to tip of the third finger" id="ABBRID0ETSBG" xlink:type="simple">HAL</abbrev>
              </td><td rowspan="1" colspan="1">14.8</td><td rowspan="1" colspan="1">13.1–14.8</td><td rowspan="1" colspan="1">13.8±0.7</td><td rowspan="1" colspan="1">13.3–13.6</td><td rowspan="1" colspan="1">13.5</td></tr><tr><td rowspan="1" colspan="1">
                <abbrev xmlns:xlink="http://www.w3.org/1999/xlink" xlink:title="hind limb length, from the tip of the toe IV to groin" id="ABBRID0ELTBG" xlink:type="simple">HLL</abbrev>
              </td><td rowspan="1" colspan="1">129.1</td><td rowspan="1" colspan="1">100.4–129.1</td><td rowspan="1" colspan="1">115.5±10.6</td><td rowspan="1" colspan="1">102.4–121.4</td><td rowspan="1" colspan="1">111.9</td></tr><tr><td rowspan="1" colspan="1">
                <abbrev xmlns:xlink="http://www.w3.org/1999/xlink" xlink:title="tibia length" id="ABBRID0EDUBG" xlink:type="simple">TL</abbrev>
              </td><td rowspan="1" colspan="1">40.6</td><td rowspan="1" colspan="1">31.4–40.6</td><td rowspan="1" colspan="1">35.1±3.3</td><td rowspan="1" colspan="1">30.4–37.6</td><td rowspan="1" colspan="1">34.0</td></tr><tr><td rowspan="1" colspan="1">
                <abbrev xmlns:xlink="http://www.w3.org/1999/xlink" xlink:title="tibia width, the greatest width of tibia" id="ABBRID0E2UBG" xlink:type="simple">TW</abbrev>
              </td><td rowspan="1" colspan="1">8.4</td><td rowspan="1" colspan="1">5.9–8.4</td><td rowspan="1" colspan="1">7.5±0.9</td><td rowspan="1" colspan="1">6.4–6.7</td><td rowspan="1" colspan="1">6.5</td></tr><tr><td rowspan="1" colspan="1">
                <abbrev xmlns:xlink="http://www.w3.org/1999/xlink" xlink:title="length of tarsus and foot, from the proximal end of tarsus to the tip of the fourth toe IV" id="ABBRID0ETVBG" xlink:type="simple">TFL</abbrev>
              </td><td rowspan="1" colspan="1">53.2</td><td rowspan="1" colspan="1">43.1–53.2</td><td rowspan="1" colspan="1">48.6±3.4</td><td rowspan="1" colspan="1">44.3–51.2</td><td rowspan="1" colspan="1">47.7</td></tr><tr><td rowspan="1" colspan="1">
                <abbrev xmlns:xlink="http://www.w3.org/1999/xlink" xlink:title="foot length, from the proximal end of the inner metatarsal tubercle to the tip of the toe IV" id="ABBRID0ELWBG" xlink:type="simple">FL</abbrev>
              </td><td rowspan="1" colspan="1">35.5</td><td rowspan="1" colspan="1">27.6–35.1</td><td rowspan="1" colspan="1">32.8±2.8</td><td rowspan="1" colspan="1">27.8–35.6</td><td rowspan="1" colspan="1">31.7</td></tr></tbody></table></table-wrap></tp:treatment-sec><ref-list><ref id="B20"><mixed-citation xmlns:xlink="http://www.w3.org/1999/xlink" xlink:type="simple">
          <person-group><name name-style="western"><surname>Pan</surname><given-names>T</given-names></name><name name-style="western"><surname>Zhou</surname><given-names>WL</given-names></name><name name-style="western"><surname>Shi</surname><given-names>WB</given-names></name><name name-style="western"><surname>Zhao</surname><given-names>K</given-names></name><name name-style="western"><surname>Chen</surname><given-names>JY</given-names></name><name name-style="western"><surname>Wang</surname><given-names>WG</given-names></name><name name-style="western"><surname>Chu</surname><given-names>J</given-names></name><name name-style="western"><surname>Pu</surname><given-names>FG</given-names></name><name name-style="western"><surname>Gu</surname><given-names>CM</given-names></name><name name-style="western"><surname>Zhang</surname><given-names>BW</given-names></name></person-group> (<year>2014</year>) <article-title>Species Richness of Amphibians and Reptiles in Dabie Mountains,China.</article-title> <source>Chinese Journal of Zoology</source> <volume>49</volume>(<issue>2</issue>): <fpage>195</fpage>–<lpage>206</lpage>.</mixed-citation></ref></ref-list></tp:taxon-treatment>
